# Supplementary material for: Vitamin K1 and K2 in the Diet of Patients in the Long Term after Kidney Transplantation
Source: Nutrients. 2022 Nov 29;14(23):5070. doi: 10.3390/nu14235070 (PMC9741316; doi:10.3390/nu14235070)
Supplement: Supplementary file 1 [file nutrients-14-05070-s001.zip]

Archive with 1 entries (1 files):
- nutrients-2041973-supplementary File S1.pdf
